# Supplementary material for: Data supporting functional diversity of the marine bacterium Cobetia amphilecti KMM 296
Source: Data Brief. 2016 Jun 28;8:726–32. doi: 10.1016/j.dib.2016.06.034 (PMC4949733; doi:10.1016/j.dib.2016.06.034)
Supplement: Supplementary file 2 — Supplementary material [file mmc2.nwk]

((((C._amphilecti_KMM1561T:0.00000000,Cobetia_sp._KMM296:0.00000000)0.7580:0.00037302,C._litoralis_KMM3880T:0.00031465)0.9570:0.00288174,(C._marina_DSM4741T:0.00000000,C._pacifica_KMM3879T:0.00000000)0.9990:0.00183869)0.9860:0.00591333,C._crustatorum_JO1T:0.00319999,Oceanospirillum_multiglobuliferum_IFO13614:0.11910063);
